# Supplementary material for: The Chemical Profile, Antioxidant, and Anti-Lipid Droplet Activity of Fluid Extracts from Romanian Cultivars of Haskap Berries, Bitter Cherries, and Red Grape Pomace for the Management of Liver Steatosis
Source: Int J Mol Sci. 2023 Nov 28;24(23):16849. doi: 10.3390/ijms242316849 (PMC10706173; doi:10.3390/ijms242316849)
Supplement: Supplementary file 1 [file ijms-24-16849-s001.zip]

Archive with 1 entries (1 files):
- ijms-2693843-supplementary.pdf
